# Supplementary material for: Effect of Oregano Essential Oil on Growth and Composition of Gut Prokaryote Microbiota on Striped Bass (Morone saxatilis)
Source: Microorganisms. 2025 Jan 25;13(2):264. doi: 10.3390/microorganisms13020264 (PMC11858431; doi:10.3390/microorganisms13020264)
Supplement: Supplementary file 1 [file microorganisms-13-00264-s001.zip]

Archive with 2 entries (2 files):
- Figure S1_All_enriched_metabolic_pathways.pdf
- Figures S2 and S3_Initial samples_microbiome_analysis.pdf
